# Supplementary material for: Synthesis and In Silico Docking of New Pyrazolo[4,3-e]pyrido[1,2-a]pyrimidine-based Cytotoxic Agents
Source: Int J Mol Sci. 2021 Sep 23;22(19):10258. doi: 10.3390/ijms221910258 (PMC8508785; doi:10.3390/ijms221910258)
Supplement: Supplementary file 1 [file ijms-22-10258-s001.zip]

Archive with 1 entries (1 files):
- ijms-1392093-supplementary.pdf
